# Supplementary material for: Therapeutic effects of human amniotic mesenchymal stem cell-derived exosomes on stem cell proliferation in irradiated salivary glands via the Wnt pathway
Source: Open Life Sci. 2026 Feb 18;21(1):20251277. doi: 10.1515/biol-2025-1277 (PMC12917546; doi:10.1515/biol-2025-1277)
Supplement: Supplementary file 3 — Supplementary Material [file j_biol-2025-1277_suppl_003.zip]

Archive with 1 entries (1 files):
- j_biol-2025-1277_suppl_003.tif
